# Supplementary material for: Truncated DAPK Variants Restore Tumor Suppressor Activity and Synergize with Standard Therapies in High-Grade Serous Ovarian Cancer
Source: Cancers (Basel). 2025 Jun 8;17(12):1910. doi: 10.3390/cancers17121910 (PMC12190691; doi:10.3390/cancers17121910)
Supplement: Supplementary file 1 [file cancers-17-01910-s001.zip]

Archive with 1 entries (1 files):
- cancers-3647011-supplementary.pdf
